# Supplementary material for: Indel detection from Whole Genome Sequencing data and association with lipid metabolism in pigs
Source: PLoS One. 2019 Jun 27;14(6):e0218862. doi: 10.1371/journal.pone.0218862 (PMC6597088; doi:10.1371/journal.pone.0218862)
Supplement: S2 Table — (CSV) [file pone.0218862.s004.csv]

Polymorphism	Chr.	Position	MAF	p-value	FDR
rs81230425	3	68889478	0.142	5.77E-05	9.07E-02
rs80800030	5	84722868	0.051	4.96E-05	8.52E-02
rs81323853	6	36102300	0.416	4.78E-06	5.34E-02
rs81233173	6	39859759	0.234	1.23E-05	5.34E-02
rs81337470	6	41646557	0.445	8.07E-06	5.34E-02
rs80859145	6	45854092	0.215	3.02E-05	6.71E-02
rs333501942	6	46858013	0.38	3.83E-05	7.28E-02
rs329085840	6	50412233	0.223	1.70E-05	5.34E-02
rs81285488	6	53880159	0.427	2.15E-05	5.97E-02
C1QTNF12	6	63549854	0.221	1.77E-05	5.34E-02
rs81332544	6	64432983	0.226	3.34E-05	6.71E-02
rs81335919	6	65514681	0.383	1.63E-05	5.34E-02
rs81326136	6	65721779	0.383	1.63E-05	5.34E-02
rs81341284	6	65919016	0.383	1.63E-05	5.34E-02
rs81335441	6	66009991	0.383	1.63E-05	5.34E-02
rs81265819	6	66083353	0.383	1.63E-05	5.34E-02
rs81330392	6	66259117	0.23	4.83E-05	8.52E-02
rs81476483	6	66475413	0.347	2.60E-05	6.71E-02
rs81270239	6	66829184	0.383	1.63E-05	5.34E-02
rs81270030	6	70428427	0.354	9.55E-06	5.34E-02
rs80902484	6	73996865	0.391	3.17E-05	6.71E-02
rs81328033	6	74762302	0.347	2.85E-05	6.71E-02
rs80864602	15	44497429	0.113	5.18E-05	8.52E-02
